# Supplementary material for: Thiolated Janus Silsesquioxane Tetrapod: New Precursors for Functional Materials
Source: Molecules. 2022 Nov 8;27(22):7680. doi: 10.3390/molecules27227680 (PMC9696078; doi:10.3390/molecules27227680)
Supplement: Supplementary file 1 [file molecules-27-07680-s001.zip]

Archive with 1 entries (1 files):
- molecules-2000443-supplementary.pdf
